# Supplementary material for: The olfactory receptor Olfr78 promotes differentiation of enterochromaffin cells in the mouse colon
Source: EMBO Rep. 2023 Dec 15;25(1):19. doi: 10.1038/s44319-023-00013-5 (PMC10897383; doi:10.1038/s44319-023-00013-5)
Supplement: Supplementary file 2 — Source Data Fig. 1 [file 44319_2023_13_MOESM2_ESM.zip]

Archive with 22 entries (17 files):
- Figure 1/
- Figure 1/1A/
- Figure 1/1A/Figure 1A.xlsx
- Figure 1/1B/
- Figure 1/1B/1B  Ileum Olfr558.tif
- Figure 1/1B/1B  Ileum Olfr78.tif
- Figure 1/1B/1B Distal Colon Ffar2.tif
- Figure 1/1B/1B Distal Colon Ffar3.tif
- Figure 1/1B/1B Distal Colon Olfr558.tif
- Figure 1/1B/1B Distal Colon Olfr78.tif
- Figure 1/1B/1B Ileum Ffar2.tif
- Figure 1/1B/1B Ileum Ffar3.tif
- Figure 1/1B/1B Proximal Colon Ffar2.tif
- Figure 1/1B/1B Proximal Colon Ffar3.tif
- Figure 1/1B/1B Proximal Colon Olfr558.tif
- Figure 1/1B/1B Proximal Colon Olfr78.tif
- Figure 1/1B/readme.txt
- Figure 1/1C/
- Figure 1/1C/Figure 1C.xlsx
- Figure 1/1D/
- Figure 1/1D/Figure 1D.xlsx
- Figure 1/readme.txt
