# Supplementary material for: The olfactory receptor Olfr78 promotes differentiation of enterochromaffin cells in the mouse colon
Source: EMBO Rep. 2023 Dec 15;25(1):19. doi: 10.1038/s44319-023-00013-5 (PMC10897383; doi:10.1038/s44319-023-00013-5)
Supplement: Supplementary file 2 — Source Data Fig. 1 [file 44319_2023_13_MOESM2_ESM.zip › Figure 1/1A/Figure 1A.xlsx]

## Sheet: Feuil1
qPCR data normalized to proximal colon (Proximal colon average is equal to 1)
Olfr78	Duodenum	Jejunum	Ileum	Proximal Colon	Distal Colon
Mouse 1	0.107769	0.111035	0.22482	2.38123	0.577862
Mouse 2	0.14077	0.0261258	0.119457	1.28962	0.924373
Mouse 3	0.0137504	0.0178756	0.0711585	0.405122	0.244586
Mouse 4	0.21571	0.116707	0.242351	1.16707	0.245101
Mouse 5	0.0615332	0.0292197	0.0323135	0.537642	1.17308
Mouse 6	0.0489859	0.0250945	0.107769	0.219319	1.82038
Olfr558	Duodenum	Jejunum	Ileum	Proximal Colon	Distal Colon
Mouse 1	0.228091	0.109805	0.23434	1.00565	0.578039
Mouse 2	0	0.232108	0.224967	1.75376	2.51525
Mouse 3	0.235679	0.405297	0.43431	0.671775	0.567773
Mouse 4	0	0.258444	0.349502	1.28865	0.97664
Mouse 5	0.217378	0.158459	0.428954	0.900312	2.38848
Mouse 6	0.132123	0.300402	0.407529	0.379854	0.560631
Ffar2	Duodenum	Jejunum	Ileum	Proximal Colon	Distal Colon
Mouse 1	5.82653	0.317602	0.0280612	1.11352	0.721939
Mouse 2	0.65051	0.344388	0.0854592	0.553571	0.311225
Mouse 3	0.850765	0.875	0.193878	0.531888	0.059949
Mouse 4	1.95153	1.45408	1.9898	3.35459	2.14286
Mouse 5	2.64031	1.46684	2.83163	0.242347	2.00255
Mouse 6	0.318877	1.72194	1.54337	0.204082	1.00765
	x	Jejunum	Ileum	Proximal Colon	Distal Colon
Mouse 1	0.30527	0.491217	0.752271	1.93458	0.572986
Mouse 2	1.447	0.474258	0.473652	0.555421	0.878861
Mouse 3	0.395518	0.333131	0.302847	1.21442	0.563901
Mouse 4	6,135675*	0.75106	0.866142	1.85948	0.484555
Mouse 5	1.01151	1.15688	0.642035	0.29679	1.63537
Mouse 6	0.145366	0.175651	0.187765	0.13931	0.617807
