# Supplementary material for: The olfactory receptor Olfr78 promotes differentiation of enterochromaffin cells in the mouse colon
Source: EMBO Rep. 2023 Dec 15;25(1):19. doi: 10.1038/s44319-023-00013-5 (PMC10897383; doi:10.1038/s44319-023-00013-5)
Supplement: Supplementary file 2 — Source Data Fig. 1 [file 44319_2023_13_MOESM2_ESM.zip › Figure 1/1B/readme.txt]

Pictures have been reversed horizontally, sharpness has been inscreased by 25% on powerpoint and scale has been added over the existing one.
