# Supplementary material for: The olfactory receptor Olfr78 promotes differentiation of enterochromaffin cells in the mouse colon
Source: EMBO Rep. 2023 Dec 15;25(1):19. doi: 10.1038/s44319-023-00013-5 (PMC10897383; doi:10.1038/s44319-023-00013-5)
Supplement: Supplementary file 2 — Source Data Fig. 1 [file 44319_2023_13_MOESM2_ESM.zip › Figure 1/1C/Figure 1C.xlsx]

## Sheet: Feuil1
qPCR data normalized to proximal colon (Proximal colon average is equal to 1)
Olfr78	Duodenum	Jejunum	Ileum	Proximal Colon	Distal Colon
Mouse 1	0	0	0	7.78547	10.9643
Mouse 2	0	0	4.61538	11.2094	11.8827
Mouse 3	0	0	1.53846	10.2119	18.9781
Mouse 4	0	0	3.33333	5.06135	9.20882
Mouse 5	0	0	4.85437	6.10687	11.2903
Mouse 6				16.8067	17.0418
Olfr558	Duodenum	Jejunum	Ileum	Proximal Colon	Distal Colon
Mouse 1	0	0	0	0.601504	0
Mouse 2	0	0	7.5	2.67558	0
Mouse 3	0	0	6.66667	6.29139	0
Mouse 4	0	0	8.23	2.6465
Mouse 5	0	0	6.04396	2.52918
Mouse 6			4.30107
Ffar3	Duodenum	Jejunum	Ileum	Proximal Colon	Distal Colon
Mouse 1	13.0435	11.7143	13.4483	7.48373	5.01475
Mouse 2	20	39.4959	23.0769	5.15222	6.39033
Mouse 3	46.9302	59.1769	72.5	11.1651	15.3242
