# Supplementary material for: The olfactory receptor Olfr78 promotes differentiation of enterochromaffin cells in the mouse colon
Source: EMBO Rep. 2023 Dec 15;25(1):19. doi: 10.1038/s44319-023-00013-5 (PMC10897383; doi:10.1038/s44319-023-00013-5)
Supplement: Supplementary file 2 — Source Data Fig. 1 [file 44319_2023_13_MOESM2_ESM.zip › Figure 1/1D/Figure 1D.xlsx]

## Sheet: Feuil1
	1/3			2/3			3/3
	mouse 1	mouse 2	mouse 3	mouse 1	mouse 2	mouse 3	mouse 1	mouse 2	mouse 3
Olfr78	71.4286	25	64.2857	28.5714	33.3333	35.7143	0	41.6667	0
Olfr558	100	50	72.2222	0	40	27.7778	0	10	0
Ffar3	18.1818	0	20.8333	45.4545	0	4.16667	36.3636	100	75
