# Supplementary material for: The olfactory receptor Olfr78 promotes differentiation of enterochromaffin cells in the mouse colon
Source: EMBO Rep. 2023 Dec 15;25(1):19. doi: 10.1038/s44319-023-00013-5 (PMC10897383; doi:10.1038/s44319-023-00013-5)
Supplement: Supplementary file 2 — Source Data Fig. 1 [file 44319_2023_13_MOESM2_ESM.zip › Figure 1/readme.txt]

Figure 1A: qPCR data that have been normalized to one in Proximal colon
Figure 1C: number of cells per 100 crypts/villi
Figure 1D: proportion of cells in the different part of the crypt: 1/3 is bottom, 2/3 is middle and 3/3 is top part
