# Supplementary material for: The olfactory receptor Olfr78 promotes differentiation of enterochromaffin cells in the mouse colon
Source: EMBO Rep. 2023 Dec 15;25(1):19. doi: 10.1038/s44319-023-00013-5 (PMC10897383; doi:10.1038/s44319-023-00013-5)
Supplement: Supplementary file 3 — Source Data Fig. 2 [file 44319_2023_13_MOESM3_ESM.zip]

Archive with 17 entries (14 files):
- Figure 2/
- Figure 2/2F/
- Figure 2/2F/5-HT Distal Colon.tif
- Figure 2/2F/5-HT Proximal Colon.tif
- Figure 2/2F/GFP without 5-HT Distal Colon.tif
- Figure 2/2F/GFP without 5-HT Proximal Colon.tif
- Figure 2/2F/GFP withtout PYY Distal Colon.tif
- Figure 2/2F/GFP withtout PYY Proximal Colon.tif
- Figure 2/2F/Merge 5-HT GFP Distal Colon.tif
- Figure 2/2F/Merge 5-HT GFP Proximal Colon.tif
- Figure 2/2F/Merge PYY GFP Distal Colon.tif
- Figure 2/2F/Merge PYY GFP Proximal Colon.tif
- Figure 2/2F/PYY Distal Colon.tif
- Figure 2/2F/PYY Proximal Colon.tif
- Figure 2/2G/
- Figure 2/2G/Figure 2G.xlsx
- Figure 2/readme.txt
