# Supplementary material for: The olfactory receptor Olfr78 promotes differentiation of enterochromaffin cells in the mouse colon
Source: EMBO Rep. 2023 Dec 15;25(1):19. doi: 10.1038/s44319-023-00013-5 (PMC10897383; doi:10.1038/s44319-023-00013-5)
Supplement: Supplementary file 3 — Source Data Fig. 2 [file 44319_2023_13_MOESM3_ESM.zip › Figure 2/2G/Figure 2G.xlsx]

## Sheet: Feuil1
	5-HT in GFP+ve			PYY in GFP+ve			GFP in 5-HT+ve			GFP in PYY+ve
	Pr Co	Di Co		Pr Co	Di Co		Pr Co	Di Co		Pr Co	Di Co
mouse 1	62.5	36.5441		0	62.4765		51.7241	14.2262		0	65.1786
mouse 2	86.7647	18.1818		0	42.1053		62.1053	8.49876		0	39.5238
mouse 3	88.6364	36.25		0	35.7143		75.7282	21.7868		0	29.4686
mouse 4	90.411	62.5		0	67.7778		63.4615	23.0769		0	53.75
mouse 5	87.1795	80		0			77.2727	44.4444		0
mouse 6	86.2069	52.3809		0			76.9231	24.1758		0
