# Supplementary material for: The olfactory receptor Olfr78 promotes differentiation of enterochromaffin cells in the mouse colon
Source: EMBO Rep. 2023 Dec 15;25(1):19. doi: 10.1038/s44319-023-00013-5 (PMC10897383; doi:10.1038/s44319-023-00013-5)
Supplement: Supplementary file 4 — Source Data Fig. 3 [file 44319_2023_13_MOESM4_ESM.zip]

Archive with 17 entries (12 files):
- Figure 3/
- Figure 3/3A/
- Figure 3/3A/Figure 3A.xlsx
- Figure 3/3B/
- Figure 3/3B/Olfr78 KO Alcian Blue Distal Colon.tif
- Figure 3/3B/Olfr78 KO Alcian Blue Proximal Colon.tif
- Figure 3/3B/Olfr78 KO KI67 Distal Colon.tif
- Figure 3/3B/Olfr78 KO KI67 Proximal Colon.tif
- Figure 3/3B/Olfr78 WT Alcian Blue Distal Colon.tif
- Figure 3/3B/Olfr78 WT Alcian Blue Proximal Colon.tif
- Figure 3/3B/Olfr78 WT KI67 Distal Colon.tif
- Figure 3/3B/Olfr78 WT KI67 Proximal Colon.tif
- Figure 3/3F/
- Figure 3/3F/Figure 3F.xlsx
- Figure 3/3G/
- Figure 3/3G/Figure 3G.xlsx
- Figure 3/Readme.txt
