# Supplementary material for: The olfactory receptor Olfr78 promotes differentiation of enterochromaffin cells in the mouse colon
Source: EMBO Rep. 2023 Dec 15;25(1):19. doi: 10.1038/s44319-023-00013-5 (PMC10897383; doi:10.1038/s44319-023-00013-5)
Supplement: Supplementary file 4 — Source Data Fig. 3 [file 44319_2023_13_MOESM4_ESM.zip › Figure 3/3A/Figure 3A.xlsx]

## Sheet: Feuil1
Proximal colon
WT	KO
0.679	0
1.383	0
0.942	0
1.31	0
0.675	0.002
0.66
1.33
1.021
Distal colon
WT	KO
1.326	0
0.577	0.001
0.88	0
1.341	0.001
0.841	0
0.739
1.804
0.492
