# Supplementary material for: The olfactory receptor Olfr78 promotes differentiation of enterochromaffin cells in the mouse colon
Source: EMBO Rep. 2023 Dec 15;25(1):19. doi: 10.1038/s44319-023-00013-5 (PMC10897383; doi:10.1038/s44319-023-00013-5)
Supplement: Supplementary file 4 — Source Data Fig. 3 [file 44319_2023_13_MOESM4_ESM.zip › Figure 3/3F/Figure 3F.xlsx]

## Sheet: Feuil1
Proximal Colon	WT											KO
Chgb	0.847	1.097	1.058	1.034	0.943	0.967	0.985	1.068	0.954	1.046		0.705	0.863	0.567	0.793	1.186	0.836	0.637	0.579	1.007	0.71
Tph1	0.775	1.344	1.048	1.203	0.817	0.799	1.045	0.968	0.873	1.127		0.754	1.157	0.764	1.018	1.412	1.329	0.692	0.667	1.22	0.946
Olfr558	0.627	1.378	1.068	1.303	0.674	0.659	1.352	0.939	0.849	1.151		0.152	0.22	0.107	0.134	0.322	0.341	0.193	0.153	0.242	0.099
Pyy	1.306	0.992	1.23435	1.01252	0.813474	1.06386	0.933316	0.944113	1.353	0.647		0.88888	1.13613	0.573415	0.966281	1.20054	4.347	1.1	0.77	1.788	0.743
Gcg	0.962	0.979	1.042	1.363	0.927	0.95	0.426	1.351	0.941	1.003		1.21	1.69	1.448	2.069	1.648	0.882	0.942	1.205	1.087	0.913
Distal Colon	WT											KO
Chgb	0.86	0.697	1.128	1.222	0.794	1.131	1.493	0.674	0.789856	1.21014		0.793	1.415	1.044	1.093	1.001	0.751488	0.723962	0.862016	1.02218	0.705763
Tph1	1.001	1.176	0.932	1.379	0.691	0.531	1.852	0.437	0.939	1.061		0.767	1.244	0.639	0.742	1.013	0.658	0.701	1.363	1.355	0.4
Olfr558	1.715	0.757	0.53	1.726	0.284	0.403	2.375	0.21	1.081	0.919		0.455	0.06	0.034	0.186	0.161	0.417	0.134	0.301	0.115	0.319
Pyy	1.081	0.746	1.355	0.946	1	0.99	0.882	1	1.123	0.877		0.788	0.755	0.813	0.902	1.055	0.935	0.678	0.725	0.495	1.374
Gcg	1.139	1.728	0.527	0.684	0.371	0.782	1.35	1.418	0.717	1.283		1.343	0.694	1.498	0.91	0.512	0.514	1.1	0.723	1.193	0.616
