# Supplementary material for: The olfactory receptor Olfr78 promotes differentiation of enterochromaffin cells in the mouse colon
Source: EMBO Rep. 2023 Dec 15;25(1):19. doi: 10.1038/s44319-023-00013-5 (PMC10897383; doi:10.1038/s44319-023-00013-5)
Supplement: Supplementary file 4 — Source Data Fig. 3 [file 44319_2023_13_MOESM4_ESM.zip › Figure 3/3G/Figure 3G.xlsx]

## Sheet: Feuil1
	5-HT	Pyy	Olfr558		5HT ko	Pyy ko	Olfr558 ko
mouse 1	102.981	30.3605	15.1659	mouse 1	84.8375	36.3458	5.7971
mouse 2	96.7153	20.0472	14.3098	mouse 2	87.7573	27.7544	5.97015
mouse 3	99.7352	25.9865	34.5133	mouse 3	71.9257	10.989	3.65965
				mouse 4	51.9099	40.8163	3.46921
				mouse 5			9.5986
	5-HT	Pyy	Olfr558		5HT ko	Pyy ko	Olfr558 ko
mouse 1	57.9585	35.163	0	mouse 1	41.958	35.9442	0
mouse 2	55.7522	30.6705	0	mouse 2	64.5806	33.3787	0
mouse 3	61.4224	32.345	1.75901	mouse 3	38.0886	30.5188	0
				mouse 4	47.0767	45.3172	0
