# Supplementary material for: The olfactory receptor Olfr78 promotes differentiation of enterochromaffin cells in the mouse colon
Source: EMBO Rep. 2023 Dec 15;25(1):19. doi: 10.1038/s44319-023-00013-5 (PMC10897383; doi:10.1038/s44319-023-00013-5)
Supplement: Supplementary file 4 — Source Data Fig. 3 [file 44319_2023_13_MOESM4_ESM.zip › Figure 3/Readme.txt]

Figure 3A: Olfr78 relative expression by qPCR, 
Figure 3F: qPCR relative expression, normalized to 1 in WT
Figure 3G: Cell number per mm²
