# Supplementary material for: The olfactory receptor Olfr78 promotes differentiation of enterochromaffin cells in the mouse colon
Source: EMBO Rep. 2023 Dec 15;25(1):19. doi: 10.1038/s44319-023-00013-5 (PMC10897383; doi:10.1038/s44319-023-00013-5)
Supplement: Supplementary file 5 — Source Data Fig. 4 [file 44319_2023_13_MOESM5_ESM.zip]

Archive with 34 entries (26 files):
- Figure 4/
- Figure 4/4B/
- Figure 4/4B/low view col dist Vil1Cre+ 78++.tif
- Figure 4/4B/low view col dist Vil1Cre+ 78FxFx.tif
- Figure 4/4B/low view col prox Vil1Cre+ 78++.tif
- Figure 4/4B/low view colprox Vil1Cre+ 78FxFx.tif
- Figure 4/4B/readme.txt
- Figure 4/4B/zoom col dist Vil1Cre+ 78++.tif
- Figure 4/4B/zoom col dist Vil1Cre+ 78FxFx.tif
- Figure 4/4B/zoom col prox Vil1Cre+ 78++.tif
- Figure 4/4B/zoom col prox Vil1Cre+ 78FxFx.tif
- Figure 4/4C/
- Figure 4/4C/Figure 4C.xlsx
- Figure 4/4D/
- Figure 4/4D/Col dist Vil1Cre+ 78FxFx.tif
- Figure 4/4D/Col prox Vil1Cre+ 78++.tif
- Figure 4/4D/Col prox Vil1Cre+ 78FxFx.tif
- Figure 4/4D/low view col dist Vil1Cre+ 78++.tif
- Figure 4/4E/
- Figure 4/4E/Figure 4E.xlsx
- Figure 4/4F/
- Figure 4/4F/Figure 4F.xlsx
- Figure 4/4G/
- Figure 4/4G/4G.xlsx
- Figure 4/4H/
- Figure 4/4H/4H.xlsx
- Figure 4/4H/m10x8 acet.bmp
- Figure 4/4H/m10x8 ctrl.bmp
- Figure 4/4H/m10x8 prop.bmp
- Figure 4/4H/M3x3 acet.bmp
- Figure 4/4H/M3x3 ctrl.bmp
- Figure 4/4H/M3x3 prop.bmp
- Figure 4/4H/readme.txt
- Figure 4/Readme.txt
