# Supplementary material for: The olfactory receptor Olfr78 promotes differentiation of enterochromaffin cells in the mouse colon
Source: EMBO Rep. 2023 Dec 15;25(1):19. doi: 10.1038/s44319-023-00013-5 (PMC10897383; doi:10.1038/s44319-023-00013-5)
Supplement: Supplementary file 5 — Source Data Fig. 4 [file 44319_2023_13_MOESM5_ESM.zip › Figure 4/4B/readme.txt]

The zoom pictures have been cropped to show only the interesting area
