# Supplementary material for: The olfactory receptor Olfr78 promotes differentiation of enterochromaffin cells in the mouse colon
Source: EMBO Rep. 2023 Dec 15;25(1):19. doi: 10.1038/s44319-023-00013-5 (PMC10897383; doi:10.1038/s44319-023-00013-5)
Supplement: Supplementary file 5 — Source Data Fig. 4 [file 44319_2023_13_MOESM5_ESM.zip › Figure 4/4C/Figure 4C.xlsx]

## Sheet: Feuil1
Proximal colon
WT	KO																						0.148	0.158	0.055	0.103
0.935	0.059
0.855	0.041
0.834	0.227
1.26	0.173
1.116	0.057
1.313	0.199
0.664	0.114
1.262	0.148
0.734	0.158
0.855	0.055
0.855	0.103
1.316
Distal colon
WT	KO
1.229	0.78
0.863	0.852
1.554	0.838
1.367	1.033
0.944	0.92
0.55	1.00124
0.493	0.940581
0.804289	0.920779
0.641071	1.09005
1.47009	0.887852
0.909775	1.09199
1.14053
0.973337
1.06091
