# Supplementary material for: The olfactory receptor Olfr78 promotes differentiation of enterochromaffin cells in the mouse colon
Source: EMBO Rep. 2023 Dec 15;25(1):19. doi: 10.1038/s44319-023-00013-5 (PMC10897383; doi:10.1038/s44319-023-00013-5)
Supplement: Supplementary file 5 — Source Data Fig. 4 [file 44319_2023_13_MOESM5_ESM.zip › Figure 4/4E/Figure 4E.xlsx]

## Sheet: Feuil1
Proximal Colon	WT															KO
Chgb	1.135	0.859	0.944	1.342	0.72	0.915	0.739	1.095	1.038	1.166	0.817	1.231				0.51	0.519	0.405	0.615	0.532	0.772	0.879	0.765	0.946	0.561	0.577
Tph1	0.951109	0.740902	0.793917	1.60156	0.912514	0.717	0.685	1.439	0.863	1.097	0.574	1.625				0.703901	0.753101	0.290934	0.921655	0.671674	0.949	0.696	1.092	1.132	0.507	0.573
Olfr558	1.158	1.065	0.655	1.245	0.877	1.345	0.726	1.135	0.742	0.951	0.581	1.519				0.355	0.415	0.312	0.448	0.442	0.537	0.83	0.708	0.637	0.614	0.358
Pyy	1.15	0.484	1.026	1.65	0.69	0.689	0.593	1.568	1.008	1.073	0.866	1.204				0.53	0.77	0.408	1.291	0.424	1.037	1.033	1.495	1.205	0.937	0.969
Gcg	1.121	1.085	0.96	1.23	0.605	0.619	0.707	1.009	0.979	1.339	0.773	1.575				0.989	0.338	0.549	0.64	0.626	0.974	1.32	1.755	1.326	1.187	1.081
Distal Colon	WT															KO
Chgb	0.679	0.726	0.52	1.205	2.269	0.695	0.906	1.03013	1.25994	0.738154	0.969799	1.33989	0.791912	0.870181		0.78	0.852	0.838	1.033	0.92	1.00124	0.940581	0.920779	1.09005	0.887852	1.09199
Tph1	1.05565	0.72447	0.599892	1.20831	1.24453	0.779272	1.38787	1.07847	1.46154	0.629255	1.21963	1.66686	0.570132	0.374112		1.12258	0.71649	0.496748	1.10963	1.07362	1.01688	0.420176	0.878382	1.2701	1.3626	1.48158
Olfr558	0.582	1.893	0.846	0.819	1.122	0.638	1.1	0.95064	0.919411	0.525308	1.09913	1.86149		0.644019		1.182	0.359	1.092	0.567	0.72	1.1736	1.03826	0.75422	1.0107	0.571782	0.486963
Pyy	0.536	1.111	0.497	1.484	1.688	0.667	1.017	0.939192	0.852056	1.19054	1.69333	1.24568	0.466029	0.613166		0.796	1.318	0.461	0.652	0.771	1.3224	0.865326	1.5806	1.35811	0.767333	1.73672
Gcg	0.461	0.778	0.481	0.82	2.373	0.634	1.453	0.763	1.088	0.884	1.614	1.291	0.422	0.938		0.973	0.819	1.374	0.823	0.978	1.489	1.312	1.585	1.563	0.448	2.188
