# Supplementary material for: The olfactory receptor Olfr78 promotes differentiation of enterochromaffin cells in the mouse colon
Source: EMBO Rep. 2023 Dec 15;25(1):19. doi: 10.1038/s44319-023-00013-5 (PMC10897383; doi:10.1038/s44319-023-00013-5)
Supplement: Supplementary file 5 — Source Data Fig. 4 [file 44319_2023_13_MOESM5_ESM.zip › Figure 4/4F/Figure 4F.xlsx]

## Sheet: Feuil1
Proximal Colon	WT				KO
	5-HT	Pyy			5HT	Pyy
mouse 1	84.9315	10.9389		mouse 1	70.8263	20.7972
mouse 2	81.8331	27.3504		mouse 2	51.367	19.0024
mouse 3	74.5968	14.5673		mouse 3	53.0099	13.2325
mouse 4	85.2995	8.1915		mouse 4	47.619	14.3954
mouse 5	93.4891	17.9051		mouse 5	71.2891	10.6724
mouse 6	95.8132	16.2679
mouse 7	90.5449	21.3529
	WT				KO
Distal Colon	5-HT	Pyy			5HT	Pyy
mouse 1	49.0104	30.1645		mouse 1	74.0038	32.5497
mouse 2	63.6998	31.122		mouse 2	28.9296	22.9991
mouse 3	75.02	42.2535		mouse 3	57.117	40.8542
mouse 4	40.8308	26.3158		mouse 4	58.2137	20.0547
mouse 5	60.9653	35.9897		mouse 5	46.549	24.618
mouse 6	37.037	25.1437
mouse 7	47.6974	26.9815
