# Supplementary material for: The olfactory receptor Olfr78 promotes differentiation of enterochromaffin cells in the mouse colon
Source: EMBO Rep. 2023 Dec 15;25(1):19. doi: 10.1038/s44319-023-00013-5 (PMC10897383; doi:10.1038/s44319-023-00013-5)
Supplement: Supplementary file 5 — Source Data Fig. 4 [file 44319_2023_13_MOESM5_ESM.zip › Figure 4/4G/4G.xlsx]

## Sheet: Feuil1
Serotonin concentration
eCtrl	eKO
38.4727	15.2628
21.5164	19.5794
18.1561	27.9158
26.1812	19.8023
37.8963	26.882
13.3241	18.5718
54.0317	14.2068
33.3331	24.834
30.218	9.52312
22.0091	36.7694
16.3973	12.1198
32.5869
33.2076
24.6472
33.2076
14.6345
16.0621
