# Supplementary material for: The olfactory receptor Olfr78 promotes differentiation of enterochromaffin cells in the mouse colon
Source: EMBO Rep. 2023 Dec 15;25(1):19. doi: 10.1038/s44319-023-00013-5 (PMC10897383; doi:10.1038/s44319-023-00013-5)
Supplement: Supplementary file 5 — Source Data Fig. 4 [file 44319_2023_13_MOESM5_ESM.zip › Figure 4/4H/4H.xlsx]

## Sheet: Feuil1
		Chgb					Tph1					Pyy
		WT untreated	WT acetate	KO untreated	KO acetate		WT untreated	WT acetate	KO untreated	KO acetate		WT untreated	WT acetate	KO untreated	KO acetate
experiment 1	Organoid line 1	10.5732	15.9812	0.77295	0.498674		8.66021	14.1055	0.376771	0.233106		102.724	72.3275	1.48591	0.0880951
	Organoid line 2	0.902773	0.990483	0.442397	0.405283		0.653757	0.397793	0.450419	0.402767		0.307669	0.288796	0.36361	0.411715
	Organoid line 3	3.89432	3.49123	0.604658	0.456923		5.37979	6.60685	0.264797	0.721993		34.0268	19.322	0.101849	0.101528
	Organoid line 4	8.80796	21.7425	0.625965	0.570537		28.5473	50.3062	0.357068	0.461979		179.79	323.269	0.509707	0.207005
	Organoid line 5	0.515532	1.0931	0.521991	0.539134		0.532099	0.668394	0.828417	1.34823		0.413463	1.84031	2.15096	1.4541
	Organoid line 6	0.850771	0.497157	0.922151	0.531647		0.592548	0.333786	1.05954	0.36605		0.0769968	0.0763467	0.806945	0.768581
experiment 2	Organoid line 1	1.55163	0.424543	1.06209	0.516397		0.608708	0.619614	0.886099	0.625155		3.72798	1.08323	0.147732	0.418447
	Organoid line 2	0.649928	0.679958	0.947743	0.44536		0.592039	0.695248	0.885122	0.709436		0.178166	0.214173	0.117044	0.0661999
	Organoid line 3	1.95435	5.05553	0.763348	0.31035		1.46121	1.27584	0.543412	0.496505		27.1533	34.4179	1.20306	0.067583
	Organoid line 4	5.21763	8.07285	1.01302	0.577335		4.51202	8.76398	0.707566	0.926352		140.846	143.661	0.112975	0.393438
	Organoid line 5	0.604675	0.735291	1.5324	1.01184		0.875758	0.91509	1.9697	1.4847		0.166172	0.112246	3.03782	2.14985
	Organoid line 6	0.421666	0.992678	0.387265	0.320794		0.961285	1.06521	0.554654	0.697043		1.05349	0.0692675	0.865598	0.772061
experiment 3	Organoid line 1	1.30473	1.48075	0.653718	0.607962		0.988326	1.02025	0.667407	0.439443		1.85366	0.384826	0.250237	0.168261
	Organoid line 2	1.08495	0.778018	0.837319	0.66479		0.557204	0.454941	0.599542	1.03335		0.190308	0.204571	0.200661	0.137515
	Organoid line 3	1.14411	1.29636	0.54414	0.499465		0.839851	1.24487	0.62872	0.772517		2.71007	5.20444	0.398431	0.239097
	Organoid line 4	4.93252	5.52738	0.623242	0.847913		7.81204	8.47789	0.655252	0.860194		84.9129	57.7013	0.320728	0.41568
	Organoid line 5	0.686469	1.27127	1.09941	1.61722		0.626699	1.17479	3.10881	3.30745		0.450164	0.321288	4.83989	4.79485
	Organoid line 6	0.481231	0.712904	0.996089	0.62555		0.455953	0.468034	0.814701	1.01756		0.159075	0.12415	0.644713	1.45026
