# Supplementary material for: The olfactory receptor Olfr78 promotes differentiation of enterochromaffin cells in the mouse colon
Source: EMBO Rep. 2023 Dec 15;25(1):19. doi: 10.1038/s44319-023-00013-5 (PMC10897383; doi:10.1038/s44319-023-00013-5)
Supplement: Supplementary file 6 — Source Data Fig. 5 [file 44319_2023_13_MOESM6_ESM.zip › Figure 5/5E/5E.xlsx]

## Sheet: Feuil1
	Proximal Colon
	HE	KO
	49.554	74.4681
	44.1919	52.1472
	63.5246	64.2055
	57.7915	59.4439
	36.4238
	46.7836
	29.5238
	Distal Colon
	HE	KO
	23.1156	40.4807
	42.1941	56.0676
	24.5253	26.2784
	16.5289	26.6667
	25.7353
	21.5419
	16.7286
