# Supplementary material for: The olfactory receptor Olfr78 promotes differentiation of enterochromaffin cells in the mouse colon
Source: EMBO Rep. 2023 Dec 15;25(1):19. doi: 10.1038/s44319-023-00013-5 (PMC10897383; doi:10.1038/s44319-023-00013-5)
Supplement: Supplementary file 6 — Source Data Fig. 5 [file 44319_2023_13_MOESM6_ESM.zip › Figure 5/5F/5F.xlsx]

## Sheet: Feuil1
	GFP							Vil1Cre/78Fx
	Actinobacteria	Bacteroidetes	Firmicutes	Proteobacteria	Verrucomicrobia			Bacteroidetes	Deferribacteres	Firmicutes	Proteobacteria	Verrucomicrobia
WT 1	0.577868	83.3599	8.7168	7.32719	0.0181896		eCtrl1	43.4374	4.3645	27.5358	24.0013	0.661088
WT 2	0.919472	82.0335	6.25901	10.7608	0.0271844		eCtrl2	50.3282	1.52622	26.7278	21.4052	0.0125972
WT 3	0.650427	86.0522	11.1214	2.14757	0.0283837		eCtrl3	15.1788	0.628797	4.20215	67.4468	12.5435
WT 4	0.490519	89.0397	4.0021	6.45589	0.0117932		eCtrl4	57.7753	1.14936	11.8359	24.978	4.26141
WT 5	0.634236	86.4454	7.76894	5.13525	0.0161907		eCtrl5	8.97011	0.565279	0.905581	89.0615	0.497502
WT 6	0.78395	63.3868	6.04413	4.59496	25.1901		eCtrl6	58.4904	0.2578	5.68046	35.56	0.0113553
WT 7	0.876697	83.6078	7.4979	7.99121	0.0263849		eCtrl7	51.7586	5.44892	27.7714	12.775	2.24603
KO 1	0.774555	79.3383	15.4589	4.41007	0.0181896		eCtrl8	43.7805	0.92563	13.4739	41.8097	0.0102907
KO 2	0.683808	61.1467	10.2165	3.84139	24.1116		eCtrl9	82.5069	0.558359	12.1141	4.80682	0.0138392
KO 3	0.497314	86.9607	8.06077	4.46644	0.0147915		eCtrl10	42.6159	2.80421	25.3692	16.9048	12.3059
KO 4	0.798941	75.7047	19.9725	3.50919	0.0145916		eCtrl11	47.9215	29.2187	20.4173	2.23982	0.202798
							eKO1	47.394	0.574682	7.73825	16.615	27.6781
							eKO2	30.7301	1.39811	44.3603	23.4915	0.0198717
							eKO3	61.0884	4.31624	23.9104	8.36917	2.31576
							eKO4	20.9462	0.716268	3.27865	59.9413	15.1176
							eKO5	25.41	4.54547	21.6674	4.44381	43.9333
							eKO6	10.9124	0.0317592	2.00491	40.8608	46.1901
							eKO7	9.16014	0.0585505	0.96768	46.5656	43.2481
							eKO8	9.44668	0.606619	1.61085	88.124	0.211846
							eKO9	59.1034	6.01952	21.6257	13.2447	0.00674218
							eKO10	36.288	23.9282	17.1383	19.0337	3.61186
							eKO11	44.7766	15.4884	36.3052	3.41066	0.019162
