# Supplementary material for: The olfactory receptor Olfr78 promotes differentiation of enterochromaffin cells in the mouse colon
Source: EMBO Rep. 2023 Dec 15;25(1):19. doi: 10.1038/s44319-023-00013-5 (PMC10897383; doi:10.1038/s44319-023-00013-5)
Supplement: Supplementary file 6 — Source Data Fig. 5 [file 44319_2023_13_MOESM6_ESM.zip › Figure 5/5G/5G.xlsx]

## Sheet: Feuil1
Firmicutes/Bacteroidetes					Muribaculum					Alistipes					Eubacterium					Clostridium
WT	KO	eCtrl	eKO		WT	KO	eCtrl	eKO		WT	KO	eCtrl	eKO		WT	KO	eCtrl	eKO		WT	KO	eCtrl	eKO
0.104568	0.194848	0.633919	0.163275		62.0669	52.6521	32.7916	27.5776		7.51767	5.27879	3.30736	2.111		3.16464	7.41154	13.0095	2.11986		0.236258	0.409311	0.3	0.1
0.0762982	0.167082	0.531069	1.44355		63.3219	43.8254	43.1147	24.5479		4.14111	5.11656	2.30887	1.75884		1.66192	3.46343	13.4599	25.5655		0.125734	0.268367	0.3	0.3
0.12924	0.0926944	0.276844	0.391407		53.6214	63.1323	10.5365	34.4534		11.7335	5.77227	0.456121	3.14637		4.80358	3.23156	1.79286	10.1904		0.277155	0.205162	0.09	0.4
0.0449474	0.263821	0.204861	0.156527		65.3103	56.2531	45.6967	14.4184		6.44758	3.89471	2.76212	0.557215		1.27965	7.78468	5.91137	1.07874		0.0821326	0.346782	0.2	0.03
0.0898711		0.100955	0.852711		60.3026		5.50939	17.2274		9.38509		0.318135	1.59882		2.67793		0.316698	9.68347		0.177785		0.03	0.2
0.0953531		0.536556	0.183728		45.0127		36.4396	6.48176		4.54399		3.46523	0.892598		1.39727		2.06261	0.47864		0.169673		0.1	0.02
0.0896794		0.30776	0.10564		59.4393		33.2717	5.79326		3.51582		3.12649	0.907451		3.12814		14.8685	0.212489		0.151759		0.3	0.03
		0.146825	0.17052				33.6337	5.87951				2.61551	0.297054				6.20483	0.764194				0.2	0.3
		0.595299	0.365897				67.1485	53.7408				3.50044	1.35112				5.30528	10.9079				0.3	0.3
		0.426057	0.472285				31.9043	22.3679				1.48479	1.57103				11.3764	8.41979				0.5	0.6
		0.0971179	0.810808				36.9626	39.597				3.52679	2.52448				9.6473	19.2737				0.3	0.02
E. plexicaudatum			C. phoceensis			T. sanguinis						A. muciniphila			M. intestinale
WT	KO		WT	KO		WT	KO	eCtrl	eKO			eCtrl	eKO		eCtrl	eKO
3.44939	8.2945		0.219995	0.349828		0.01	0.0002	0	5e-05			1.02276	38.9787		38.5141	32.5857
1.79042	3.72028		0.131436	0.244439		0.03	0.0003	0	0.0007			0.00140683	0.0160378		50.0822	28.3059
5.49707	3.56961		0.296533	0.17832		0.07	0.0002	0.0002	0.0001			17.3521	3.64931		12.1747	41.9082
1.33079	9.21214		0.092967	0.312962		0.02	0.001	0.003	0.002			6.42976	21.1094		53.8871	16.6374
3.05629			0.195551			0.06		0.0006	0.04			0.698067	54.0286		6.63009	18.316
1.2787			0.118212			0.06		0.0009	0			0.00056273	56.4382		43.7728	7.08168
3.60127			0.127028			0.02		0.0009	0.008			3.41943	53.4284		38.9429	6.38586
								0.0003	0.0002			0.00028137	0.304156		39.8371	7.09293
								0	5e-05			0.00028137	0		79.002	59.5703
								0.02	0			18.2969	4.85355		35.8783	24.9323
								0.0002	0.0002			0.274331	0.00225092		41.3123	44.0027
