# Supplementary material for: The olfactory receptor Olfr78 promotes differentiation of enterochromaffin cells in the mouse colon
Source: EMBO Rep. 2023 Dec 15;25(1):19. doi: 10.1038/s44319-023-00013-5 (PMC10897383; doi:10.1038/s44319-023-00013-5)
Supplement: Supplementary file 6 — Source Data Fig. 5 [file 44319_2023_13_MOESM6_ESM.zip › Figure 5/readme.txt]

Figure 5E: number of GFP+ve cells per mm²
Figure 5F: percentage of the prevalence of each phylum 
Figure 5G: data are expressed in percentage of total bacteria
